# Supplementary material for: Design and Immune Profile of Multi-Epitope Synthetic Antigen Vaccine Against SARS-CoV-2: An In Silico and In Vivo Approach
Source: Vaccines (Basel). 2025 Jan 31;13(2):149. doi: 10.3390/vaccines13020149 (PMC11861798; doi:10.3390/vaccines13020149)
Supplement: Supplementary file 1 [file vaccines-13-00149-s001.zip]

Archive with 2 entries (2 files):
- Suplementary Material.pdf
- Supplementary material (Table S1, S2, and S3).xlsx
