# Supplementary material for: Design and Immune Profile of Multi-Epitope Synthetic Antigen Vaccine Against SARS-CoV-2: An In Silico and In Vivo Approach
Source: Vaccines (Basel). 2025 Jan 31;13(2):149. doi: 10.3390/vaccines13020149 (PMC11861798; doi:10.3390/vaccines13020149)
Supplement: Supplementary file 1 [file vaccines-13-00149-s001.zip › Supplementary material (Table S1, S2, and S3).xlsx]

## Sheet: Table S1 - Population Coverage
Localization	Population Coverage
World	96.98
North America	97.96
USA	98.02
Central America	13.67
South America	91.27
Brazil	80.63
Peru	89.26
Europe	97.95
North Africa	81.73
East Africa	82.49
West Africa	88.36
Central Africa	77.15
South Africa	62.23
Northeast Asia	71.3
East Asia	95.52
China	71.28
South Asia	97.86
Southeast Asia	87.66
Southwest Asia	78.73
West Indies	89.19
Oceania	54.7

## Sheet: Table S2 - Cross Reactivity
Cross reactivity analysis by BLASTp (https://blast.ncbi.nlm.nih.gov/Blast.cgi?PROGRAM=blastp&PAGE_TYPE=BlastSearch&LINK_LOC=blasthome)
Description	Scientific Name	Max Score	Total Score	Query Cover	E value	Per. Ident	Acc. Len	Accession
Chain A, Nucleoprotein [Homo sapiens]	Homo sapiens	56.6	95.5	0.33	7e-08	37.04%	419	8FG2_A
Chain D, Spike protein S1 [Homo sapiens]	Homo sapiens	49.3	49.3	0.21	9e-06	37.38%	211	7TE1_D
Chain J, Spike glycoprotein [Homo sapiens]	Homo sapiens	47.8	128	0.39	9e-05	41.25%	1274	7TLZ_J
Chain B, Spike protein S1 [Homo sapiens]	Homo sapiens	45.8	45.8	0.12	0.0001	40.74%	195	7TC9_B
Chain R, Spike protein S1 [Homo sapiens]	Homo sapiens	45.8	45.8	0.12	0.0001	40.74%	193	7Y0W_R
Chain A, Spike protein S1 [Homo sapiens]	Homo sapiens	45.8	45.8	0.12	0.0001	40.74%	195	7WI0_A
Chain B, Spike protein S1 [Homo sapiens]	Homo sapiens	43.9	43.9	0.13	0.0006	38.82%	219	8ASY_B

## Sheet: Table S3 - Molecular Docking Sc
Scovsint1 - TLR2					Scovsint1 - TLR3					Scovsint1 - TLR4
Cluster	Members	Representative	Weighted Score		Cluster	Members	Representative	Weighted Score		Cluster	Members	Representative	Weighted Score
0	61	Center	-858.8		0	110	Center	-970.9		0	53	Center	-979.6
0	61	Lowest Energy	-1090.8		0	110	Lowest Energy	-1036.7		0	53	Lowest Energy	-1086.6
1	42	Center	-880.9		1	40	Center	-1030		1	39	Center	-1114.5
1	42	Lowest Energy	-1060.6		1	40	Lowest Energy	-1096.2		1	39	Lowest Energy	-1114.5
2	39	Center	-868		2	30	Center	-909.7		2	36	Center	-967.7
2	39	Lowest Energy	-954.6		2	30	Lowest Energy	-987.6		2	36	Lowest Energy	-1095
3	36	Center	-899		3	25	Center	-836.6		3	33	Center	-1010.9
3	36	Lowest Energy	-1015.6		3	25	Lowest Energy	-891.1		3	33	Lowest Energy	-1059.7
4	35	Center	-934.8		4	21	Center	-919.5		4	32	Center	-1149.8
4	35	Lowest Energy	-979.5		4	21	Lowest Energy	-919.5		4	32	Lowest Energy	-1190.2
5	28	Center	-1005.8		5	20	Center	-921		5	26	Center	-1119.3
5	28	Lowest Energy	-1119.5		5	20	Lowest Energy	-921		5	26	Lowest Energy	-1161.5
6	27	Center	-928.4		6	19	Center	-824		6	23	Center	-936.9
6	27	Lowest Energy	-1064.3		6	19	Lowest Energy	-877.5		6	23	Lowest Energy	-1085.7
7	23	Center	-925.2		7	18	Center	-1066.6		7	23	Center	-959.9
7	23	Lowest Energy	-1025.7		7	18	Lowest Energy	-1066.6		7	23	Lowest Energy	-1141
8	23	Center	-973.8		8	16	Center	-901.4		8	23	Center	-1053.6
8	23	Lowest Energy	-1113.4		8	16	Lowest Energy	-917.5		8	23	Lowest Energy	-1062.3
9	21	Center	-925.3		9	14	Center	-827.6		9	22	Center	-967.8
9	21	Lowest Energy	-1050.5		9	14	Lowest Energy	-930.6		9	22	Lowest Energy	-1038.4
10	20	Center	-896		10	14	Center	-838.8		10	22	Center	-956.8
10	20	Lowest Energy	-1029.5		10	14	Lowest Energy	-888.2		10	22	Lowest Energy	-1054.5
11	20	Center	-1073		11	13	Center	-830.1		11	21	Center	-1019.6
11	20	Lowest Energy	-1073		11	13	Lowest Energy	-982.9		11	21	Lowest Energy	-1100.1
12	19	Center	-862.2		12	13	Center	-1062		12	20	Center	-999.8
12	19	Lowest Energy	-1026.2		12	13	Lowest Energy	-1062		12	20	Lowest Energy	-1026.4
13	19	Center	-902		13	13	Center	-926.1		13	20	Center	-1026.8
13	19	Lowest Energy	-1082.1		13	13	Lowest Energy	-926.1		13	20	Lowest Energy	-1122.5
14	18	Center	-990.5		14	13	Center	-866.5		14	17	Center	-980.7
14	18	Lowest Energy	-990.5		14	13	Lowest Energy	-885.4		14	17	Lowest Energy	-1049.1
15	18	Center	-935.7		15	12	Center	-1027		15	17	Center	-1029.9
15	18	Lowest Energy	-1032.9		15	12	Lowest Energy	-1027		15	17	Lowest Energy	-1117.6
16	16	Center	-994.4		16	12	Center	-1012.7		16	15	Center	-997.5
16	16	Lowest Energy	-994.4		16	12	Lowest Energy	-1012.7		16	15	Lowest Energy	-1182.3
17	16	Center	-954.6		17	12	Center	-830.8		17	15	Center	-969
17	16	Lowest Energy	-954.6		17	12	Lowest Energy	-916.1		17	15	Lowest Energy	-1061.4
18	14	Center	-888.3		18	10	Center	-961.9		18	14	Center	-1091.9
18	14	Lowest Energy	-928.1		18	10	Lowest Energy	-961.9		18	14	Lowest Energy	-1091.9
19	14	Center	-1201.6		19	10	Center	-958.5		19	13	Center	-935.3
19	14	Lowest Energy	-1201.6		19	10	Lowest Energy	-958.5		19	13	Lowest Energy	-1127.4
20	14	Center	-977.9		20	10	Center	-914.8		20	13	Center	-1088
20	14	Lowest Energy	-977.9		20	10	Lowest Energy	-914.8		20	13	Lowest Energy	-1135
21	14	Center	-881.1		21	10	Center	-871.7		21	13	Center	-1100.3
21	14	Lowest Energy	-985.9		21	10	Lowest Energy	-960.3		21	13	Lowest Energy	-1100.3
22	13	Center	-976.2		22	10	Center	-842		22	12	Center	-937.1
22	13	Lowest Energy	-1006.6		22	10	Lowest Energy	-895.2		22	12	Lowest Energy	-1110.4
23	13	Center	-872.8		23	10	Center	-821.2		23	12	Center	-971.3
23	13	Lowest Energy	-955.3		23	10	Lowest Energy	-901		23	12	Lowest Energy	-1016.9
24	12	Center	-907.4		24	9	Center	-829.8		24	12	Center	-1014.6
24	12	Lowest Energy	-1002.6		24	9	Lowest Energy	-1158		24	12	Lowest Energy	-1022
25	12	Center	-904.8		25	9	Center	-872.6		25	12	Center	-939.8
25	12	Lowest Energy	-1018.2		25	9	Lowest Energy	-883.3		25	12	Lowest Energy	-1064.6
26	11	Center	-932.8		26	8	Center	-840.7		26	11	Center	-998.3
26	11	Lowest Energy	-988.1		26	8	Lowest Energy	-1002		26	11	Lowest Energy	-1108.2
27	11	Center	-874.6		27	4	Center	-844.4		27	11	Center	-1137.8
27	11	Lowest Energy	-910.8		27	4	Lowest Energy	-875.8		27	11	Lowest Energy	-1137.8
28	11	Center	-1020.4		28	4	Center	-828		28	10	Center	-967.3
28	11	Lowest Energy	-1020.4		28	4	Lowest Energy	-911		28	10	Lowest Energy	-1038.3
29	11	Center	-1008.5							29	10	Center	-1084
29	11	Lowest Energy	-1008.5							29	10	Lowest Energy	-1084
